# Supplementary material for: Role of tannic acid against SARS-cov-2 cell entry by targeting the interface region between S-protein-RBD and human ACE2
Source: Front Pharmacol. 2022 Aug 8;13:940628. doi: 10.3389/fphar.2022.940628 (PMC9393390; doi:10.3389/fphar.2022.940628)
Supplement: Supplementary file 1 [file DataSheet1.ZIP]

Archive with 6 entries (6 files):
- Supplementary_Material.docx
- Figure S1.tif
- Figure S2.tif
- Figure S3.tif
- Figure S4.tif
- Supplementary Material.pdf
